# Supplementary material for: Comprehensive Investigation of Die-Back Disease Caused by Fusarium in Durian
Source: Plants (Basel). 2023 Aug 24;12(17):3045. doi: 10.3390/plants12173045 (PMC10490359; doi:10.3390/plants12173045)
Supplement: Supplementary file 1 [file plants-12-03045-s001.zip]

Archive with 2 entries (2 files):
- Table-S1.pdf
- Table-S2.pdf
